# Supplementary material for: Application of the 3′ mRNA-Seq using unique molecular identifiers in highly degraded RNA derived from formalin-fixed, paraffin-embedded tissue
Source: BMC Genomics. 2021 Oct 24;22:759. doi: 10.1186/s12864-021-08068-1 (PMC8543821; doi:10.1186/s12864-021-08068-1)
Supplement: Supplementary file 1 — Additional file 1: Supplemental Data S1. Sample information and QC metrics of the QuantSeq 3′ mRNA-Seq with UMI. [file 12864_2021_8068_MOESM1_ESM.xlsx]

## Sheet: Table 1
Supplemental Data S1. Sample information and QC metrics of the QuantSeq 3' mRNA-Seq with UMI.
Sample	Sample Type	DV200	Input amount	Protocol	Total reads	Total mapped reads (%)	Uniquely mapped reads (%)	UMI count reads	Avg. length	Avg. quality	Sequencing platform
UHR-1ng-low input/FFPE	FF	RIN 9.0	1ng	Low Input/FFPE	4710930	86.87	10.14	477762	79.27	40.31	HiSeq 4000
UHR-10ng-low input/FFPE	FF	RIN 9.0	10ng	Low Input/FFPE	8094801	94.87	18.79	1521140	78.63	40.42	HiSeq 4000
UHR-10ng-standard input	FF	RIN 9.0	10ng	Standard input	5962585	99.01	38.57	2299820	80.08	40.17	HiSeq 4000
UHR-50ng-standard input	FF	RIN 9.0	50ng	Standard input	5061484	98.02	46.97	2377545	75.9	40	HiSeq 4000
UHR-100ng-standard input	FF	RIN 9.0	100ng	Standard input	8059696	98.65	56.44	4548635	77.77	39.83	HiSeq 4000
6-FF-70-1ng	FF	>70%	1ng	Low Input/FFPE	4566879	80.45	4.38	200014	77.44	40.35	HiSeq 4000
6-FF-70-10ng	FF	>70%	10ng	Low Input/FFPE	6823002	95.43	19.8	1350965	78.8	40.37	HiSeq 4000
8B-FFPE-70-1ng	FFPE	>70%	1ng	Low Input/FFPE	5056509	80.41	3.88	195970	76.41	40.2	HiSeq 4000
8B-FFPE-70-10ng	FFPE	>70%	10ng	Low Input/FFPE	7191032	96.56	20.87	1500902	76.47	40.54	HiSeq 4000
Y44-FFPE-40-1ng	FFPE	0.4	1ng	Low Input/FFPE	4718482	74.63	2.83	133425	70.13	40.36	HiSeq 4000
Y44-FFPE-40-10ng	FFPE	0.4	10ng	Low Input/FFPE	8304784	94.71	13.37	1110644	72.56	40.57	HiSeq 4000
BF2-FFPE-38-10ng	FFPE	0.38	10ng	Low Input/FFPE	1491799	86.89	17.86	266482	71.68	37.5	MiSeq
3-FFPE-40-10ng	FFPE	0.4	10ng	Low Input/FFPE	1979249	82.8663	14.3657	284333	78.9085	37.6113	MiSeq
2-FF-68-10ng	FF	0.68	10ng	Low Input/FFPE	2291856	90.7499	20.4976	469776	77.8255	37.6102	MiSeq
2-FFPE-50-10ng	FFPE	0.5	10ng	Low Input/FFPE	2915145	93.1608	28.1515	820656	78.1374	37.2962	MiSeq
EF1-FFPE-20-10ng	FFPE	0.2	10ng	Low Input/FFPE	2078114	82.47	11.97	248767	72.27	37.56	MiSeq
EF1-FFPE-20-100ng	FFPE	0.2	100ng	Low Input/FFPE	2709772	74.4	44.93	1217572	52.93	37.04	MiSeq
EF1-FFPE-30-10ng-replicate1	FFPE	0.3	10ng	Low Input/FFPE	2158704	84.82	11.85	255781	72.89	37.63	MiSeq
EF1-FFPE-30-10ng-replicate2	FFPE	0.3	10ng	Low Input/FFPE	2180214	87.5681	18.0268	393023	71.2409	37.6303	MiSeq
EF1-FFPE-30-100ng-replicate1	FFPE	0.3	100ng	Low Input/FFPE	2358119	76.91	47.44	1118739	54.33	37	MiSeq
EF1-FFPE-30-100ng-replicate2	FFPE	0.3	100ng	Low Input/FFPE	3350181	94.3188	51.1	1711943	68.216	37.204	MiSeq
GT1-FFPE-13-10ng	FFPE	0.13	10ng	Low Input/FFPE	1802966	81.05	9.59	172990	69.98	37.62	MiSeq
GT1-FFPE-13-100ng	FFPE	0.13	100ng	Low Input/FFPE	1580409	81.06	50.71	801373	48.77	37.06	MiSeq
GT1-FFPE-30-10ng-replicate1	FFPE	0.3	10ng	Low Input/FFPE	2049118	81.17	13.06	267554	65.31	37.6	MiSeq
GT1-FFPE-30-10ng-replicate2	FFPE	0.3	10ng	Low Input/FFPE	2197274	85.3808	18.735	411660	68.0968	37.5869	MiSeq
GT1-FFPE-30-100ng-repilicate1	FFPE	0.3	100ng	Low Input/FFPE	1989191	77.41	40.57	806993	54.07	37.1	MiSeq
GT1-FFPE-30-100ng-replicate2	FFPE	0.3	100ng	Low Input/FFPE	2679811	91.2861	30.0878	806296	67.5667	37.4141	MiSeq
JB1-FFPE-19-10ng	FFPE	0.19	10ng	Low Input/FFPE	2030674	85.07	17.2	349366	63.94	37.61	MiSeq
1-FF-20-10ng	FF	0.2	10ng	Low Input/FFPE	2618361	88.841	17.3508	454360	73.6446	37.643	MiSeq
Average					3.759e+06	87.0701	24.1219	916362	70.8023	38.5116

## Sheet: Table 2
Table 2.
Sample name	Total reads	Uniquely aligned reads	Uniquely Aligned (%)	Fully within an exon	Partly within an exon	Fully within an intron	Fully intergenic	Junction reads
UHR-low	4710930	477762	0.101	0.58	0.0382	0.1792	0.2026	0.051
UHR-low	8094801	1521140	0.188	0.5542	0.0374	0.197	0.2114	0.049
UHR-10	5962585	2299820	0.386	0.6136	0.0375	0.1637	0.1852	0.045
UHR-50	5061484	2377545	0.47	0.6094	0.0407	0.179	0.1709	0.043
UHR-100	8059696	4548635	0.564	0.6056	0.0409	0.2119	0.1416	0.048
